# Supplementary material for: Canalicular Adenomas of Minor Salivary Glands: A Systematic Review of Case Reports and Case Series
Source: J Clin Med. 2026 Jun 16;15(12):4655. doi: 10.3390/jcm15124655 (PMC13301677; doi:10.3390/jcm15124655)
Supplement: Supplementary file 1 [file jcm-15-04655-s001.zip]

Archive with 2 entries (2 files):
- CaA PRSIMA checklist.pdf
- jcm-4351347-supplementary-corrected.pdf
